# Supplementary material for: Selective Extraction of Bioactive Phenylethanoids from Digitalis obscura
Source: Plants (Basel). 2021 May 12;10(5):959. doi: 10.3390/plants10050959 (PMC8150932; doi:10.3390/plants10050959)
Supplement: Supplementary file 1 [file plants-10-00959-s001.zip]

Archive with 1 entries (1 files):
- plants-1200743-supplementary.pdf
